# Supplementary material for: A Systematic Review of Prognostic Factors in Patients with Cancer Receiving Palliative Radiotherapy: Evidence-Based Recommendations
Source: Cancers (Basel). 2024 Apr 25;16(9):1654. doi: 10.3390/cancers16091654 (PMC11083084; doi:10.3390/cancers16091654)
Supplement: Supplementary file 1 [file cancers-16-01654-s001.zip]

Archive with 3 entries (2 files):
- supplymentary materials/
- supplymentary materials/Table S1-Search methodology.docx
- supplymentary materials/Table S2 PRISMA-checklist.pdf
